# Supplementary material for: Simultaneous STING and lymphotoxin-β receptor activation induces B cell responses in tertiary lymphoid structures to potentiate antitumor immunity
Source: Nat Immunol. 2025 Sep 2;26(10):1766–80. doi: 10.1038/s41590-025-02259-8 (PMC12479350; doi:10.1038/s41590-025-02259-8)
Supplement: Supplementary file 2 — Statistical source data for Fig. 3a–d. [file 41590_2025_2259_MOESM2_ESM.xlsx]

## Sheet: Fig. 3a,b
	Fig. 3a
	KPC	Days	Untreated																								ADU-S100
		0	100	100	100	100	100	100	100	100	100	100	100	100	100	100	100	100	100	100	100	100	100	100	100	100	100	100	100	100	100	100	100	100	100	100	100	100	100	100	100	100	100	100	100	100	100	100	100
		3	50.8	70.4	298.1	123.6	73	155.2	73.2	130.1	39.2	56.8	122.2	142.1	83.4	127	102.6	132.7	95.4	160.9	139	151.4	110.1	98.2	130.3	86.4	36.8987	51.9001	83.9605	66.4852	62.3191	40.616	33.8102	88.7647	33.7698	89.9965	134.7	71.3	109.9	88.7	76.6	166.8	144.3	121.7	102	88.2	139	127.8	210.5
		7	85.2	154.3	167.5	95.6	91.2	207.4	310.3	163.4	48.2	106.7	130.7	155.1	66	87.1	80.4	223.7	161.8	184.3	176.4	114	167	103.4	47.5	105.3	83.0069	53.2141	80.2082	76.6166	64.6929	34.4678	94.7494	94.142	63.5249	97.1015	167.8	79.9	177.3	94.8	112.2	145.8	121.9	113	81	76.6	101.7	95.2	154.5
		10	148.8	141.1	253.1	205.6	166.8	190.7	245.9	205.6	192.8	159	183.4	190.8	101.3	192.8	119.7	173.8	209.1	209.3	153	93.1	72.1	117.4	606.9	75.9	82.636	99.4466	118.718	174.316	193.984	48.0008	52.7299	133.356	96.3316	146.827	119.5	56.9	118	105.7	87.6	178.2	312.1	61.5	112	79.9	218.4	100.6	178.4
		14	69.2	69.9	243.2	207.1	146.6	241.4	157.1	286	141.1	151.2	129.3	251.6	67.5	163.7	117.3	89.2	161.9	317.2	251.5	134.1	159.9	235.2	323.5	102	117.242	55.0473	119.142	186.589	70.4987	32.343	113.813	124.71	138.005	272.492	81.8	131.6	121.7	95.2	116.4	155.4	174.6	120.4	95.2	124.9	246.3	107.2	239.7
	Py230	Days	Untreated											ADU-S100															anti-LTβR											Combination
		0	100	100	100	100	100	100	100	100	100	100	100	100	100	100	100	100	100	100	100	100	100	100	100	100	100	100	100	100	100	100	100	100	100	100	100	100	100	100	100	100	100	100	100	100	100	100	100
		2	279.4	156	108.8	177.5	164.9	249.7	114.2	98.1	85.4	166.4	232.6	205.9	163.5	151.5	231.4	142.9	130.2	60.6	141.3	94.8	123.7	203.9	152.2	157.3	208.1	203.9	181.9	133	122	100	187.5	96.5	128.7	218.2	155.6	197.9	67.2	151.3	151.1	85.7	207.6	229.6	130.3	127.5	172.5	137.5	96.7
		6	277.3	231	300	471.7	405.3	406.7	165.4	179.5	188.6	813	413.8	274.1	390.3	255.4	364.1	363.6	119	312.6	259.1	212.8	286.4	375	448.9	219.8	357.7	498.5	351.2	147.4	155	137.4	169	68.9	251.1	471.1	208.9	309.5	204.1	148.8	216.5	138.2	105.1	170.8	142	223.9	244.2	100.1	112.3
		9	594.2	335.7	328.1	377.6	488.4	389.5	149.9	330.8	113.9	794.6	874	232.2	244	285.5	470.1	483.8	174.9	234.2	314.3	112.2	347.8	601.3	480.5	260.6	914.2	628.6	440.4	144	125.5	165.1	161.2	58.3	379.2	757.7	287.8	514.3	286.3	142.3	189.5	137	106.6	268.6	252.6	120.3	415	317.2	175
		13	1131.5	595.6	759.9	835	1337.6	559.5	445.3	534.9	154.1			530.1	354	449.5	1172.5	625.3	177.9	603.8	410	95.3	595.2		1216	633.7	1756.6	1503.4	760.7	483	321.2	800	465.7	126.1						62.1	248.9	158.2	326	371.2	370.9	110.7	769.9	158	172.7
		14	1540.2	859.4	785.7	973.2	1830.3		445.349	534.888	154.092			464.5	390.4	537.8	1711	684	240.3	541.4	698.5	165.2	544.5		1216.03	633.711	1756.59	1503.39	685.976	512.99	271.938	778.963	465.677	126.093	386.8	1113.7	455.2	347.7	218.8	103.4	424.1	296.3	604.2	520	338.9	96.3	707.5	247.5	214.4
	RMS	Days	Untreated					ADU-S100					anti-LTβR					Combination
		0	100	100	100	100	100	100	100	100	100	100	100	100	100	100	100	100	100	100	100	100
		3	129.1	179.3	190.39	169.42	165.5	154.37	76.08	70.75	93.3	96.23	45.68	122.74	65.41	110.25	165.21	41.5	48.76	136.48	101.68	84.22
		7	349.2	298.2	249.6	246.5	337.3	167.86	78.88	82.5	75.64	83.18	130.67	304.1	111.52	249.83	356.2	38.16	67.07	141.91	97.55	98.21
		10	578.3	634.2	703.4	470.4	568.98	324.91	278.86	154.2	126.8	161.23	212.87	577.73	133.03	371.11	592.21	54.69	284.5	147.84	96.71	113.9
		14	974.5	1376.5	1140.3	789.1	1132.4	553.52	630.9	425.52	597.55	389.57	943.15	1137.26	598.13	1053.78	985.9	105.45	453.2	225.45	123.4	179.55
	Fig. 3b
	KPC,Nude mice	Days	Nude, Untreated										Nude, Combination												WT, Untreated										WT, Untreated
		0	100	100	100	100	100	100	100	100	100	100	100	100	100	100	100	100	100	100	100	100	100	100	100	100	100	100	100	100	100	100	100	100	100	100	100	100	100	100	100	100	100	100
		3	130.76	159.55	172.07	154.56	184.66	141.57	117.03	140.43	117.53	130.71	190.29	156.2	133.17	139.8	170	137.21	127.33	119.01	64.29	135.32	112.81	118.72	129.98	115.97	107.35	123.46	171.13	167.06	142.34	153.48	124.23	128.15	70.5	91.81	66.18	73.29	81.23	78.18	72.99	60.51	105.8	103.81
		7	205.22	204.81	273.42	213.47	230.63	205.75	150.52	161.28	133.94	157.67	230.25	224.27	227.58	216.22	258.66	208.51	135.57	133.94	70.64	174.81	142.79	144	164.31	132.65	136.17	151.61	152.71	214.46	180.32	158.16	133.83	155.87	68.33	88.94	53.16	51.78	72.07	63.78	42.69	37.02	82.3	84.61
		10	303.71	316.22	352.3	374.24	289.77	295.03	185.17	246.52	163.77	211.99	324.88	299.59	298.31	291.67	397.3	320.91	150.83	180.78	91.5	263.2	208.33	197.81	180.33	158.69	142.12	167.22	181.57	236.92	224.6	220.91	199.75	176.11	59.17	88.94	40.74	41.73	70.65	61.93	39.68	34.48	123.43	98.61
		14	411.07	459.38	527.57	524.23	392.7	361.52	308.93	277.01	233.02	318.22	497.4	442.78	434.69	352.33	477.06	439.78	205.13	256.31	171.01	373.7	292.93	288.57	240.36	203.39	164.78	184.61	209.38	273.35	303.51	240.11	204.2	237.98	56.91	79.91	34.17	35.2	69.59	51.92	36.06	34	104.7	83.48
[truncated: 53 more columns]

## Sheet: Fig. 3c,d
	Fig. 3c
	KPC,αCD8	Days	αCD8, Untreated										αCD8, Combination										None, Untreated										None, Combination
		0	100	100	100	100	100	100	100	100	100	100	100	100	100	100	100	100	100	100	100	100	100	100	100	100	100	100	100	100	100	100	100	100	100	100	100	100	100	100	100	100
		3	179.03	174.09	145.78	157.74	125.64	141.38	171.57	127.09	156.77	133.91	151.67	160.1	153.96	176.33	119.51	145.46	139.51	171.08	202.11	157.94	93.9	121.48	130.9	108.47	112.49	115.24	129.79	132.63	117.51	91.91	98.93	69.53	113.93	114.85	77.28	94.52	71.1	87.3	80.1	86.51
		7	273.25	339.76	272.49	278.19	236.46	293.29	233.65	234.25	281.91	235.1	309.92	288.5	231.11	293.88	226.09	284.3	291.61	276.09	335.01	326.83	101.41	138.61	168.52	134.44	115.66	139.62	138.9	151.78	123.18	112.76	59.03	61.5	58.24	72.25	35.71	64.7	88.18	84.98	65.94	88.14
		10	315.06	369.98	301.92	317.02	352.85	341.84	306.39	246.32	359.92	313.85	344.01	363.59	284.22	322.74	259.82	295.58	255.08	301.26	480.56	337.75	116.38	155.06	208.33	195.25	149.51	132.17	145	141.02	123.68	112.97	49.19	60.76	32.23	64.54	27.15	52.75	54.17	82.61	38.58	57.88
		14	459.65	560.45	516.99	483.77	508.84	542.03	431.45	408.45	467.17	482.44	501.22	540	410.72	550.88	389.81	445.19	445.27	426.38	828.07	466.58	187.8	190.36	303.82	244.55	161.23	159.4	203.68	152.7	121.45	143.88	39.12	51.2	27.46	34.45	26.81	45.13	48.66	61.45	33.26	52.52
	KPC,αCD4	Days	αCD4, Untreated										αCD4, Combination										None, Untreated										None, Combination
		0	100	100	100	100	100	100	100	100	100	100	100	100	100	100	100	100	100	100	100	100	100	100	100	100	100	100	100	100	100	100	100	100	100	100	100	100	100	100	100	100
		3	129.69	128.26	108.69	107.42	112.05	96.12	91.84	117.19	87.64	134.99	84.4	81.34	98.6	76.3	89.38	88.36	94	117.67	90.32	85.41	93.9	121.48	130.9	108.47	112.49	115.24	129.79	132.63	117.51	91.91	98.93	69.53	113.93	114.85	77.28	94.52	71.1	87.3	80.1	86.51
		7	128.59	203.64	129.97	106.16	107.1	105.64	101.89	132.03	97.82	147.27	67.04	69.25	78.31	63.06	72.29	70.55	71.41	88.18	78.23	53.08	101.41	138.61	168.52	134.44	115.66	139.62	138.9	151.78	123.18	112.76	59.03	61.5	58.24	72.25	35.71	64.7	88.18	84.98	65.94	88.14
		10	131.55	149.38	80.23	102.74	81.94	95.16	103.77	133.35	114.13	134.16	51.18	45.94	79.75	63.28	63.54	88.48	43.37	81.34	50.36	52.67	116.38	155.06	208.33	195.25	149.51	132.17	145	141.02	123.68	112.97	49.19	60.76	32.23	64.54	27.15	52.75	54.17	82.61	38.58	57.88
		14	128.69	151.85	99.24	97.02	81.94	78.73	106.73	98.33	130.09	142.94	39.95	50.64	68.21	59.15	50.91	63.72	44.14	60.73	59.74	55.84	187.8	190.36	303.82	244.55	161.23	159.4	203.68	152.7	121.45	143.88	39.12	51.2	27.46	34.45	26.81	45.13	48.66	61.45	33.26	52.52
	KPC,αCD4+αCD8	Days	αCD4+αCD8, Untreated										αCD4+αCD8, Combination										None, Untreated										None, Combination
		0	100	100	100	100	100	100	100	100	100	100	100	100	100	100	100	100	100	100	100	100	100	100	100	100	100	100	100	100	100	100	100	100	100	100	100	100	100	100	100	100
		3	127.55	158.17	118.46	162.97	117.36	129.33	152.88	145.2	128.07	166.7	109.45	165.06	127.26	176.01	147.39	129.07	128.17	190.17	125.35	143	93.9	121.48	130.9	108.47	112.49	115.24	129.79	132.63	117.51	91.91	98.93	69.53	113.93	114.85	77.28	94.52	71.1	87.3	80.1	86.51
		7	197.98	311.71	167.72	249.48	190.29	237.55	245.21	289.48	214.19	287.68	189.95	262.02	221.57	277.07	232.54	227.53	212.42	277.3	212.38	217.65	101.41	138.61	168.52	134.44	115.66	139.62	138.9	151.78	123.18	112.76	59.03	61.5	58.24	72.25	35.71	64.7	88.18	84.98	65.94	88.14
		10																					116.38	155.06	208.33	195.25	149.51	132.17	145	141.02	123.68	112.97	49.19	60.76	32.23	64.54	27.15	52.75	54.17	82.61	38.58	57.88
		11	301.84	432.04	270.14	426.92	322.47	388.35	328.44	408.1	285.14	419.9	312.44	409.77	309.34	501.62	350.25	298.2	330.35	442.71	299.34	279.15
		14	453.18	580.24	451.52	600.71	503.12	602.4	580.55	591.55	487.06	609.37	480.94	560.98	493.07	678.88	577.86	464.71	572.22	582.72	443.67	480.14	187.8	190.36	303.82	244.55	161.23	159.4	203.68	152.7	121.45	143.88	39.12	51.2	27.46	34.45	26.81	45.13	48.66	61.45	33.26	52.52
	Fig. 3d
	KPC, CD79a KO mice	Days	CD79a KO, Untreated																				CD79a KO, Combination																				WT, Untreated
		0	100	100	100	100	100	100	100	100	100	100	100	100	100	100	100	100	100	100	100	100	100	100	100	100	100	100	100	100	100	100	100	100	100	100	100	100	100	100	100	100	100	100	100	100	100	100	100
		3	108.16	76.1499	113.363	87.3152	106.252	102.968	133.436	105.821	130.352	101.401	105.43	105.619	122.955	112.882	115.245	148.491	160.975	114.167	132.313	130.004	64.8219	75.5894	138.172	82.7921	73.2329	90.9451	90.9091	79.2483	63.2123	140.446	86.2243	77.8757	77.6788	116.129	78.4259	65.7631	103.677	73.8101	63.9901	98.3213	110.474	116.287	110.966	113.305	95.2394	111.926	106.193
		6	159.568	80.4642	106.667	99.5937	111.941	76.6893	185.637	108.72	110.611	96.3902	101.299	125.571	149.282	137.078	128.06	175.056	142.68	117.756	142.422	141.866	49.1157	67.7344	107.053	85.1993	94.5206	64.1327	65.3303	52.6749	82.9071	81.4806	62.5	65.9014	60.0355	98.6294	72.3858	62.24	86.1566	71.2462	66.5052	75.111	128.267	121.693	135.226	137.611	75.6988	104.898	78.2725
		9	188.796	99.9239	112.864	102.371	107.669	101.027	211.556	129.202	141.468	129.025	105.43	111.603	167.889	149.865	137.052	218.573	197.61	138.467	167.671	142.764	66.8798	99.2847	119.758	82.451	92.7226	74.4207	138.431	71.5272	108.686	106.59	64.8148	70.953	65.5394	85.5804	64.8	47.1041	86.0613	64.4392	68.2562	56.5355	134.235	120.635	123.469	137.611	83.5927	123.104	102.74
		12	208.104	100.78	120	109.553	155.507	113.173	182.363	123.142	122.237	171.93	117.172	125.247	165.95	146.3	132.847	244.574	215.583	153.935	218.916	165.311	78.7808	77.4583	103.125	80.7059	88.632	90.703	100.009	55.621	41.5891	94.1674	51.6419	75.6339	58.6132	116.716	74.3348	73.2511	73.7604	79.2737	61.1354	59.6461	157.323	205.047	125.379	138.515	103.194	147.584	170.673
		14	219.243	96.2572	137.625	125.488	159.254	111.89	186.811	149.291	133.054	156.329	134.228	126.538	177.188	139.617	220.486	236.036	277.055	167.534	247.014	134.989	84.0685	87.3281	109.897	85.8301	103.849	66.0607	108.118	70.8794	80.6041	115.35	51.6419	70.1531	67.7095	92.5952	78.4933	88.5518	88.4275	82.9324	87.6712	62.3259	164.903	191.918	169.042	169.356	95.2381	160.351	177.534
[truncated: 33 more columns]
