# Supplementary material for: Simultaneous STING and lymphotoxin-β receptor activation induces B cell responses in tertiary lymphoid structures to potentiate antitumor immunity
Source: Nat Immunol. 2025 Sep 2;26(10):1766–80. doi: 10.1038/s41590-025-02259-8 (PMC12479350; doi:10.1038/s41590-025-02259-8)
Supplement: Supplementary file 3 — Statistical source data for Fig. 8f. [file 41590_2025_2259_MOESM3_ESM.xlsx]

## Sheet: Fig. 8f
	Fig.8f
	Serum transfer	Days	Agonist-untreated serum																				Agonist combination serum																				Sham surgery serum
		0	0	0	0	0	0	0	0	0	0	0	0	0	0	0	0	0	0	0	0	0	0	0	0	0	0	0	0	0	0	0	0	0	0	0	0	0	0	0	0	0	0	0	0	0	0	0	0
		3	45.9	57.7	99.2	138.9	43.7	29.4	48.8	42.6	14.1	70.7	46.6	48.4	60.8	49.7	28.2	47.6	35.3	46.4	16.7	53.2	33.7	73.6	21.1	36.3	22.6	78.4	10.4	21.2	52	21.6	28.3	32.5	42.6	26.6	59.2	23.3	36.1	59.7	54.6	27.8	79.5	38.3	61.4	37.3	41.1	45.4	32.5
		6	36.8	47.1	113.7	66.7	32.4	61.4	121.8	48.4	41.8	69.6	27.8	31.8	112.7	33.6	61.8	35	86.3	65	55.2	112.3	27.4	76.7	30.8	43.8	42.8	57.3	38.3	33.5	65.8	26.1	54.7	56.3	73.6	39.7	74.1	54.2	52	60	74.4	34.4	115	140.7	73.9	56.7	71.9	83.8	71.6
		10	178.8	48.6	83.9	97.2	44.9	138.1	231.2	57.8	57	92.9	115.2	18.5	78.7	83.5	81.3	78.3	43.5	81.6	67.2	86.4	37.6	96.7	58.1	72.1	56.3	40.4	48	44.1	65.3	66.4	78	38.7	67.9	60	27.9	36.5	41.2	91	111	63.5	160.8	167.8	115.2	99.1	197.6	124.2	98.9
		13	90.8	151.6	136.6	154.4	58	115.3	116.5	80	118.8	80.7	123	57.7	115.2	183	47.2	130	68.4	67.4	57.7	124.7	49.6	90.6	67.8	69.7	61.4	44.1	44.1	49.4	45.6	35.3	45.5	38.7	65.3	43.2	38	62.6	23.4	38.2	70.3	30.5	215.6	121.3	77.6	104	125.4	104.1	126.6
		16	101.6	77.2	107.9	113.8	73.2	202.6	134.8	91.2	102.5	136.2	124.5	32.9	122.4	119.6	128.3	78.4	96	68.4	69.8	118	44.8	102.6	71.6	90.6	43.4	42.3	37	32.5	103.8	36.3	48.6	40.2	66.4	34.3	36.5	39.7	16.3	27.4	87.7	23	119.6	149.7	82	118	96.8	42.3	37.7
		20	147.5	101.4	98.4	81	32.7	59.3	206.9	130.1	100.5	144.4	95.2	53.2	91.9	96.1	88.5	78.3	55.6	87.1	81.6	94.1	36.4	61.8	68.5	46.4	31.7	81.5	37.6	29.4	124	18.1	25.3	43.5	60.6	28.2	10.8	64.7	29.4	24	58.5	39.5	164.7	142.9	120.9	105.3	121	108.1	122.2
[truncated: 21 more columns]
